# Supplementary material for: Design, Synthesis and Biological Characterization of Histone Deacetylase 8 (HDAC8) Proteolysis Targeting Chimeras (PROTACs) with Anti-Neuroblastoma Activity
Source: Int J Mol Sci. 2022 Jul 7;23(14):7535. doi: 10.3390/ijms23147535 (PMC9322761; doi:10.3390/ijms23147535)
Supplement: Supplementary file 1 [file ijms-23-07535-s001.zip]

Archive with 1 entries (1 files):
- ijms-1763408-supplementary.pdf
